# Supplementary material for: Long-range temporal correlations in neural narrowband time-series arise due to critical dynamics
Source: PLoS One. 2017 May 4;12(5):e0175628. doi: 10.1371/journal.pone.0175628 (PMC5417502; doi:10.1371/journal.pone.0175628)
Supplement: S1 Software — Fast implementation of the CD model of Eq (1). (GZ) [file pone.0175628.s002.gz]

Archive with 7 entries (5 files):
- S1 Software /code/get_critical_parameters.m
- S1 Software /code/multi_jagged_avalanche.m
- S1 Software /code
- S1 Software /code/multi_f_alpha_gaussian.m
- S1 Software 
- S1 Software /code/fast_packet_train_model.m
- S1 Software /code/rand_cutoff.m
