# Supplementary material for: Long-range temporal correlations in neural narrowband time-series arise due to critical dynamics
Source: PLoS One. 2017 May 4;12(5):e0175628. doi: 10.1371/journal.pone.0175628 (PMC5417502; doi:10.1371/journal.pone.0175628)
Supplement: S1 Software — Fast implementation of the CD model of Eq (1). (GZ) [file pone.0175628.s002.gz › S1 Software /code/get_critical_parameters.m]

function [tau,signuz,power_scale,height,height_bar,tau_bar] = get_critical_parameters(alpha,height,signuz)

if isempty(height);
    height = 1/signuz-1;
else
    signuz= 1./(height+1);
end

tau = 1+signuz*(alpha-1);
%if tau>2;
%power_scale = (3-tau)./signuz;
%else
power_scale = 1/signuz;
%end

% the exponent of the height of the amplitude avalanches
height_bar = height-0.5*(power_scale-1);
tau = (alpha-1)./(height_bar+1) + 1;
