# Supplementary material for: Long-range temporal correlations in neural narrowband time-series arise due to critical dynamics
Source: PLoS One. 2017 May 4;12(5):e0175628. doi: 10.1371/journal.pone.0175628 (PMC5417502; doi:10.1371/journal.pone.0175628)
Supplement: S1 Software — Fast implementation of the CD model of Eq (1). (GZ) [file pone.0175628.s002.gz › S1 Software /code/multi_jagged_avalanche.m]

function [x,h,h2,shape,x_clean] = multi_jagged_avalanche(T,d,height,power_scale,top)
if ~exist('power_scale','var')||isempty(power_scale);power_scale=2*rand(1);end
t = 0:1./T:1;
shape = -(-1:2./T:1).^2+1;
h = max(shape);
shape = repmat(shape',[1,d]);
shape = shape(1:T,:);

if ~exist('top','var')||isempty(top);
    top = T^height;
else
    top = repmat(top,[size(shape,1),1]); 
end

shape = shape.*top;

dat = multi_f_alpha_gaussian(T+100,d,1,power_scale);
dat = dat(end-T+1:end,:);
dat = dat-repmat(mean(dat,1),[size(dat,1),1]);
dat = dat./repmat(std(dat),[size(dat,1),1]);
x = (shape.*.9).*dat+shape;
x_clean = x-shape;

h = max(x);
