# Supplementary material for: Long-range temporal correlations in neural narrowband time-series arise due to critical dynamics
Source: PLoS One. 2017 May 4;12(5):e0175628. doi: 10.1371/journal.pone.0175628 (PMC5417502; doi:10.1371/journal.pone.0175628)
Supplement: S1 Software — Fast implementation of the CD model of Eq (1). (GZ) [file pone.0175628.s002.gz › S1 Software /code/multi_f_alpha_gaussian.m]

function [ x ] = multi_f_alpha_gaussian( n, d, q_d, alpha )

% Purpose:
%     Generates a discrete colored noise vector of size n with power 
%     spectrum distribution of alpha
%     White noise is sampled from Gaussian (0,q_d) distribution
%
% Usage:
%        [ x ] = f_alpha_gaussian( n, q_d, alpha )
%     
%     n - problem size
%     q_d - variance of the underlying zero-mean Gaussian
%     alpha - resulting colored noise has 1/f^alpha power spectrum


%  Set the deviation of the noise.
%
  q_d = sqrt ( q_d );
%
%  Generate the coefficients Hk.
%

  hfa = zeros ( 2 * n, 1 );
  hfa(1) = 1.0; 
  for i = 2 : n
    hfa(i) = hfa(i-1) * ( 0.5 * alpha + ( i - 2 ) ) / ( i - 1 );
  end
  hfa(n+1:2*n) = 0.0;
  hfa = repmat(hfa,[1,d]);
  
%
%  Fill Wk with white noise.
%
  
  wfa = [ q_d * randn( n, d ); zeros( n, d ); ];
  %wfa = [ q_d * ( 2*rand( n, 1 ) - 1 ); zeros( n, 1 ); ];
  
%
%  Perform the discrete Fourier transforms of Hk and Wk.
%

  [ fh ] = fft( hfa );
  [ fw ] = fft( wfa );
  
%
%  Multiply the two complex vectors.
%
    fh = fh( 1:n + 1 ,:);
    fw = fw( 1:n + 1 ,:);
      
    fw = fh .* fw;
    
%
%  This scaling is introduced only to match the behavior
%  of the Numerical Recipes code...
%

    fw(1,:)       = fw(1,:) / 2;
    fw(end,:)     = fw(end,:) / 2;
    
%
%  Take the inverse Fourier transform of the result.
%
  
  fw = [ fw; zeros(n-1,d); ];
  
  x = ifft( fw ,[],1);
  
  x = 2*real( x(1:n,:) );
  
%
%  Discard the second half of the inverse Fourier transform.
%

  return
end
