# Supplementary material for: Long-range temporal correlations in neural narrowband time-series arise due to critical dynamics
Source: PLoS One. 2017 May 4;12(5):e0175628. doi: 10.1371/journal.pone.0175628 (PMC5417502; doi:10.1371/journal.pone.0175628)
Supplement: S1 Software — Fast implementation of the CD model of Eq (1). (GZ) [file pone.0175628.s002.gz › S1 Software /code/fast_packet_train_model.m]

function [x,ll,llc] = fast_packet_train_model(T,alpha,cutoff,no,height,start,pr_fire,quiet,no_bins,mean_field);
%        x = fast_packet_train_model(T,alpha,cutoff,no,height,start,pr_fire,quiet,no_bins,mean_field);
if ~exist('cutoff','var')||isempty(cutoff);cutoff=1000;end
if ~exist('no','var')||isempty(no);no=1;end
if ~exist('height','var')||isempty(height);height=1;end
if ~exist('start','var')||isempty(start);start = 1;end
if ~exist('pr_fire','var')||isempty(pr_fire);pr_fire = 1;end
if ~exist('quiet','var')||isempty(quiet);quiet = 0;end
if ~exist('no_bins','var')||isempty(no_bins);no_bins = 10^4;end
if ~exist('mean_field','var')||isempty(mean_field);mean_field = 0;end

addpath(genpath('~/work/duncan/DFA/data_generation'))

[tau,signuz,power_scale,height,height_bar] = get_critical_parameters(alpha,height)

step = exp(log(cutoff)/no_bins);
bins = floor(step.^(1:no_bins+1));
lengthz = rand_cutoff(no*T,alpha,cutoff,start);

if mean_field;
    gamma = -(height*(1-alpha)-1);
    height = rand_cutoff(no*T,gamma,cutoff^height,start);
end

[N,pos] = histc(lengthz,[bins]);
lengthz = bins(pos);
diff_len = unique(lengthz);
nos = histc(lengthz,diff_len);

for i = 1:length(nos);
    if mod(i,100)==0;
        disp(i)
    end
    if diff_len(i)==1;
        avas{i} = randn(1,min([nos(i),500]));
    else
        if mean_field;
            avas{i} = multi_jagged_avalanche(diff_len(i),min([nos(i),500]),[],power_scale,height(randi(length(height),[1,min([nos(i),500])])));
        else
            avas{i} = multi_jagged_avalanche(diff_len(i),min([nos(i),500]),height,power_scale);
        end
    end
end

disp('avalanches generated')
lengthz = reshape(lengthz,[no,T]);
x = zeros(1,T+cutoff);

for i = 1:T;
    if mod(i,10000)==0;
        disp(i)
    end
    for j = 1:no; 
        if rand(1)<pr_fire;
            place = find(diff_len==lengthz(j,i));
            x(i:i+lengthz(j,i)-1) = x(i:i+lengthz(j,i)-1)+avas{place}(:,randi(size(avas{place},2)))';
            ll(i,j) = length(avas{place});
            llc(i,j) = lengthz(j,i);
        end
    end
end

x = x(1:T);
