# Supplementary material for: Long-range temporal correlations in neural narrowband time-series arise due to critical dynamics
Source: PLoS One. 2017 May 4;12(5):e0175628. doi: 10.1371/journal.pone.0175628 (PMC5417502; doi:10.1371/journal.pone.0175628)
Supplement: S1 Software — Fast implementation of the CD model of Eq (1). (GZ) [file pone.0175628.s002.gz › S1 Software /code/rand_cutoff.m]

function x = rand_cutoff(T,alpha,thresh,start);
if ~exist('start','var')||isempty(start);start = 1;end

if alpha~=1;
    start = 1./(start^(alpha-1));
    thresh = 1./(thresh^(alpha-1));
    x = rand(1,T).*(start-thresh)+thresh;
    x = 1./(x.^(1./(alpha-1)));
else
    x = rand_cutoff(T,alpha+.0001,thresh,start);
%    x = exp(rand(1,T));
%    keyboard
end
